# Supplementary material for: Examining the use of telehealth to initiate buprenorphine for opioid use disorder treatment
Source: Health Aff Sch. 2024 Nov 2;2(11):qxae137. doi: 10.1093/haschl/qxae137 (PMC11562112; doi:10.1093/haschl/qxae137)
Supplement: qxae137_Supplementary_Data [file qxae137_supplementary_data.zip]

Archive with 6 entries (6 files):
- coi_disclosure_em.docx
- coi_disclosure_jy.docx
- coi_disclosure_kt.docx
- HAS_RL_supplement_revision_submission.docx
- coi_disclosure_mde.docx
- coi_disclosure_yg.docx
